# Supplementary material for: New insights on Pseudoalteromonas haloplanktis TAC125 genome organization and benchmarks of genome assembly applications using next and third generation sequencing technologies
Source: Sci Rep. 2019 Nov 11;9:16444. doi: 10.1038/s41598-019-52832-z (PMC6848147; doi:10.1038/s41598-019-52832-z)
Supplement: Supplementary file 2 — Supplementary Table S3 [file 41598_2019_52832_MOESM2_ESM.xlsx]

## Sheet: pMEGAvsPhaloplanktis(blastN)
		% identity	alignment length	mismatches	gap opens	qstart	qend	s.start	send	evalue	bit score	pMEGA protein	descritpion	P. haloplanktis protein	Description
pMEGA	CR954246.1	97633	2408	57	0	41215	43622	428000	425593	0.0	4132	PSHA_p00039-41	IS66 family transposase	PSHA_RS02020-35	IS66 family transposase, IS66 family insertion sequence hypothetical protein
pMEGA	CR954246.1	87190	242	29	2	40981	41221	1139616	1139376	2.60e-73	274	intergenic region	NA	intergenic region	NA
pMEGA	CR954246.1	87111	225	20	7	24414	24633	1788507	1788727	5.67e-65	246	intergenic region	NA	intergenic region	NA
pMEGA	CR954246.1	92647	136	9	1	22843	22977	422074	421939	2.08e-49	195	intergenic region	NA	PSHA_RS02000	pseudogene
pMEGA	CR954246.1	87898	157	19	0	16157	16313	2388606	2388762	1.25e-46	185	intergenic region	NA	intergenic region	NA
pMEGA	CR954246.1	87179	156	20	0	16158	16313	590238	590393	2.10e-44	178	intergenic region	NA	intergenic region	NA
pMEGA	CR954246.1	86624	157	21	0	16158	16314	752856	752700	2.72e-43	174	intergenic region	NA	intergenic region	NA
pMEGA	CR954246.1	85987	157	22	0	16158	16314	3095347	3095503	1.26e-41	169	intergenic region	NA	intergenic region	NA
pMEGA	CR954246.1	88971	136	13	2	10368	10501	429762	429897	4.54e-41	167	intergenic region	NA	PSHA_RS02045	pseudogene
pMEGA	CR954246.1	85443	158	19	2	16157	16314	29343	29496	2.11e-39	161	intergenic region	NA	PSHA_RS17615	pseudogene
pMEGA	CR954246.1	82911	158	26	1	16157	16314	708203	708047	2.75e-33	141	intergenic region	NA	intergenic region	NA
pMEGA	CR954246.1	82911	158	24	1	16157	16314	2614803	2614957	9.91e-33	139	intergenic region	NA	intergenic region	NA
pMEGA	CR954246.1	84507	142	3	4	51509	51649	1787154	1787031	9.98e-28	122	intergenic region	NA	intergenic region	NA
pMEGA	CR954246.1	97101	69	2	0	51601	51669	1144332	1144400	4.64e-26	117	intergenic region	NA	intergenic region	NA
pMEGA	CR954246.1	95000	60	3	0	43622	43681	425650	425591	2.17e-19	95.3	intergenic region	NA	PSHA_RS02020	IS66 family insertion sequence hypothetical protein
pMEGA	CR954247.1	96708	1549	41	3	8142	9690	342323	343861	0.0	2569	PSHA_p00006	HNH endonuclease	HNH endonuclease	PSHA_RS16255
pMEGA	CR954247.1	85802	162	23	0	16157	16318	143245	143406	9.77e-43	172	intergenic region	NA	intergenic region	NA
pMEGA	CR954247.1	86538	156	21	0	16158	16313	317661	317506	9.77e-43	172	intergenic region	NA	intergenic region	NA
pMEGA	CR954247.1	85987	157	22	0	16158	16314	401420	401264	1.26e-41	169	intergenic region	NA	intergenic region	NA
BlastN against the nr/nt collection database from NCBI, only hits with P. haloplanktis TAC125 selected

## Sheet: pMEGAvsPnigrifaciens(blastN)
		% identity	alignment length	mismatches	gap opens	qstart	qend	s.start	send	evalue	bit score	pMEGA protein	descritpion
pMEGA	CP011038.1	99313	2476	17	0	1	2476	131	2606	0.0	4479	PSHA_p00001-2	paraA, parB
pMEGA	CP011038.1	86000	250	23	4	17589	17828	49310	49063	3.13e-62	257	intergenic region
pMEGA	CP011038.1	97364	1138	19	2	18433	19559	11163	12300	0.0	1925	PSHA_p00014	DNA replicaton terminus site-binding protein
pMEGA	CP011038.1	95699	186	6	2	22269	22453	16732	16548	1.84e-74	298	PSHA_p00020	hypothetical protein
pMEGA	CP011038.1	100000	47	0	0	22405	22451	11031	11077	4.34e-11	87.9	intergenic region
pMEGA	CP011038.1	98954	1721	18	0	25532	27252	16784	18504	0.0	3079	PSHA_p00025-26	hypothetical protein, integrase
pMEGA	CP011038.1	94690	339	14	2	27315	27652	44794	45129	2.79e-142	523	intergenic region
pMEGA	CP011038.1	94816	463	23	1	27617	28079	45128	45589	0.0	721	PSHA_p00027	RepB family plasmid replication initiator protein
pMEGA	CP011038.1	90260	154	14	1	33345	33498	45489	45641	5.34e-45	200	intergenic region
pMEGA	CP011038.1	98631	3432	46	1	33572	37002	45642	49073	0.0	6076	PSHA_p00030-33	DNA polymerase V subunit UmuC, DNA polymerase V subunit UmuD, hypothetical protein, Endonuclease I
pMEGA	CP011038.1	90083	242	24	0	40972	41213	49305	49064	1.83e-79	315	intergenic region
pMEGA	CP011038.1	91379	58	5	0	49636	49693	57397	57454	7.26e-09	80.5	intergenic region
pMEGA	CP011038.1	100000	36	0	0	49688	49723	52692	52727	5.66e-05	67.6	intergenic region
pMEGA	CP011038.1	97986	5263	105	1	51678	56939	57449	62711	0.0	9130	PSH_p00046-48	Type I restriction-modification system subunit R, putative transcriptional regulator, type I restriction-modification system subunit S
pMEGA	CP011038.1	93529	170	11	0	57377	57546	63155	63324	4.04e-61	254	PSH_p00048	Type I restriction-modification syste subunit S
pMEGA	CP011038.1	94355	1559	88	0	58054	59612	63832	65390	0.0	2392	PSHA_p00049	Type I restriction-modification syste subunit M
pMEGA	CP011038.1	97911	4979	62	4	59672	64628	68773	73731	0.0	8580	PSHA_p00050-52	Restriction endonuclease Mrr, hypothetical protein, RepB family plasmid replication initiator protein
pMEGA	CP011038.1	87778	90	8	2	62957	63046	72220	72306	1.55e-15	102	PSHA_p00051	hypothetical protein
pMEGA	CP011038.1	98413	63	1	0	62961	63023	72264	72326	2.58e-18	111	PSHA_p00051	hypothetical protein
pMEGA	CP011038.1	87778	90	8	2	63117	63203	72079	72168	1.55e-15	102	PSHA_p00051	hypothetical protein
pMEGA	CP011038.1	98413	63	1	0	63161	63223	72083	72145	2.58e-18	111	PSHA_p00051	hypothetical protein
pMEGA	CP011038.1	99231	130	1	0	64629	64758	1	130	1.47e-55	235	intergenic region
BlastN against the nr/nt collection database from NCBI, only hits with P. nigrifaciens selected

## Sheet: pMEGAvsParctica(blastN)
		% identity	alignment length	mismatches	gap opens	qstart	qend	s.start	send	evalue	bit score	pMEGA protein	descritpion
pMEGA	CP011027.1	98469	2743	30	3	1	2732	131	2872	0.0	4822	PSHA_p00001-p00003	ParA, parB, hypothetical protein
pMEGA	CP011027.1	90411	73	7	0	2714	2786	2800	2872	7.21e-14	97.1	PSHA_p00003	hypothetical protein
pMEGA	CP011027.1	92997	614	20	12	2823	3434	2801	3393	0.0	874	PSHA_p00003	phypothetical protein
pMEGA	CP011027.1	93103	58	4	0	2878	2935	2802	2859	1.56e-10	86.1	PSHA_p00003	phypothetical protein
pMEGA	CP011027.1	98107	1321	24	1	3435	4754	3452	4772	0.0	2300	intergenic region, PSHA_p000004	NYN domain-containing protein
pMEGA	CP011027.1	94650	785	39	3	3940	4722	40773	41556	0.0	1214	PSHA_p00004	NYN domain-containing protein
pMEGA	CP011027.1	93333	150	10	0	4748	4897	2723	2872	1.14e-51	222	intergenic region, PSHA_p00005	hypothetical protein
pMEGA	CP011027.1	94444	72	4	0	4880	4951	2801	2872	2.58e-18	111	PSHA_p00005	hypothetical protein
pMEGA	CP011027.1	90141	71	7	0	4988	5058	2801	2871	9.33e-13	93.5	PSHA_p00005	hypothetical protein
pMEGA	CP011027.1	97249	836	21	2	5371	6206	4783	5616	0.0	1415	intergenic region
pMEGA	CP011027.1	92941	85	5	1	5397	5481	2624	2707	1.19e-21	122	intergenic region
pMEGA	CP011027.1	92868	631	44	1	11594	12223	16564	17194	0.0	915	PSHA_p00008, PSHA_p00009	type II toxin-antitoxin system toxin HipA, HipB
pMEGA	CP011027.1	96000	200	8	0	16313	16512	22471	22670	8.45e-83	326	intergenic region
pMEGA	CP011027.1	90698	86	7	1	17589	17673	80850	80765	7.16e-19	113	intergenic region
pMEGA	CP011027.1	87654	243	20	1	17591	17823	41811	41569	3.10e-67	274	intergenic region
pMEGA	CP011027.1	96850	127	3	1	17804	17929	34363	34237	2.47e-48	211	intergenic region
pMEGA	CP011027.1	90830	229	20	1	17980	18207	17191	17419	1.10e-76	305	intergenic region
pMEGA	CP011027.1	90431	1369	96	13	18231	19567	17585	18950	0.0	1770	PSHA_p00014	DNA replication terminus site-binding protein
pMEGA	CP011027.1	100000	38	0	0	22450	22487	5653	5616	4.37e-06	71.3	intergenic region
pMEGA	CP011027.1	91900	321	13	1	23757	24064	22361	22681	3.74e-116	436	intergenic region
pMEGA	CP011027.1	87283	346	40	4	25111	25454	34580	34237	8.22e-103	392	intergenic region
pMEGA	CP011027.1	96232	1831	67	2	25477	27306	34255	32426	0.0	2998	PSHA_p00025, PSHA_p00026	hypothetical protein, integrase
pMEGA	CP011027.1	95037	544	25	2	27303	27845	30640	30098	0.0	854	intergenic, PSHA_p00027	RepB family plasmid replicationinitiator protein
pMEGA	CP011027.1	89300	243	23	3	40969	41209	41810	41569	1.42e-75	302	intergenic region
pMEGA	CP011027.1	96664	5276	173	3	51678	56951	81355	86629	0.0	8765	PSHA_p00046-p00047	Type I restriction-modification system, subunit R (restriction), Putative transcriptional regulator
pMEGA	CP011027.1	91267	3401	286	11	58039	61436	87735	91127	0.0	4625	PSHA_p00049-PSHA_p00050	T7pe I restriction-modification system, subunit M (modification), Restriction endonuclease Mrr
pMEGA	CP011027.1	94438	809	19	3	61437	62220	92525	93332	0.0	1221	intergenic region
pMEGA	CP011027.1	96135	2199	53	16	62431	64628	95094	97261	0.0	3561	PSHA_p00051-52	hypothetical protein, RepB family replication initiator protein
pMEGA	CP011027.1	89412	85	5	3	62695	62776	95400	95483	4.31e-16	104	intergenic region
pMEGA	CP011027.1	90625	128	10	2	62920	63046	95669	95795	1.51e-35	169	PSHA_p00051	hypothetical protein
pMEGA	CP011027.1	88372	129	11	4	62920	63046	95626	95752	1.52e-30	152	PSHA_p00051	hypothetical protein
pMEGA	CP011027.1	91667	120	9	1	63105	63223	95653	95772	1.95e-34	165	intergenic region
pMEGA	CP011027.1	90164	122	7	3	63105	63223	95610	95729	4.22e-31	154	intergenic region
pMEGA	CP011027.1	85833	120	16	1	63105	63223	95696	95815	9.20e-23	126	intergenic region
pMEGA	CP011027.1	96825	63	2	0	63161	63223	95624	95686	1.20e-16	106	intergenic region
pMEGA	CP011027.1	97692	130	3	0	64629	64758	1	130	3.17e-52	224	intergenic region
BlastN against the nr/nt collection database from NCBI, only hits with P. arctica selected

## Sheet: pMEGAvsPhaloplanktis(BlastP)
pMEGA	TAC125	% identity	alignment length	qstart	qend	s.start	send	evalue	comments
PSHA_p00001	PSHA_RS14855	0.31	408	6	399	10	407	2e-55	chromosome II	chromosome partitioning protein ParA
PSHA_p00006	PSHA_RS16255	0.95	423	37	459	1	420	0.0	chromosome II	HNH endonuclease
PSHA_p00008	PSHA_RS02200	0.22	336	59	367	69	396	3e-08	chromosome I	type II toxin-antitoxin system HipA family toxin
PSHA_p00010	PSHA_RS16290	0.34	872	1	804	7	860	3e-150	chromosome II	TonB-dependent receptor
PSHA_p00014	PSHA_RS17535	0.27	239	37	263	36	266	5e-13	chromosome II	DNA replication terminus site-binding protein
PSHA_p00026	PSHA_RS02490	0.31	287	44	324	30	299	2e-25	chromosome I	integrase
PSHA_p00029	PSHA_RS00350	0.29	661	98	696	62	671	9e-32	chromosome I	peptidase S8
PSHA_p00030	PSHA_RS17410	0.68	419	1	419	1	419	0.0	chromosome II	Y-family DNA polymerase
PSHA_p00031	PSHA_RS17415	0.65	137	1	137	1	137	6e-65	chromosome II	DNA polymerase V
PSHA_p00033	PSHA_RS14130	0.37	219	1	205	1	201	3e-34	chromosome I	Endonuclease I
PSHA_p00039	PSHA_RS02030	0.97	520	1	520	1	520	0.0	chromosome I	IS66 family transposase
PSHA_p00040	PSHA_RS02025	0.97	115	1	115	1	115	2e-80	chromosome I	IS66 family insertion sequence hypothetical protein
PSHA_p00041	PSHA_RS02020	0.98	96	1	96	4	99	7e-66	chromosome I	IS66 family insertion sequence hypothetical protein
PSHA_p00046	PSHA_RS10335	0.23	654	133	665	140	727	4e-18	chromosome I	type I restriction endonuclease subunit R
PSHA_p00048	PSHA_RS10345	0.24	176	74	235	87	262	1e-05	chromosome I	type I restriction-modification system subunit S
PSHA_p00049	PSHA_RS10350	0.25	423	13	410	13	406	3e-28	chromosome I	SAM-dependent DNA methyltransferase
Best BlastP hit for each pMEGA protein against P. haloplanktis TAC125 chromosomal proteins
